# Supplementary material for: Infectious Morbidity in Pediatric Patients Receiving Neoadjuvant Chemotherapy for Sarcoma
Source: Cancers (Basel). 2021 Apr 21;13(9):1990. doi: 10.3390/cancers13091990 (PMC8122626; doi:10.3390/cancers13091990)
Supplement: Supplementary file 1 [file cancers-13-01990-s001.zip]

Archive with 1 entries (1 files):
- cancers-1156165-supplementary.pdf
